# Supplementary material for: Modeling Adsorption of CO2 in Rutile Metallic Oxide Surfaces: Implications in CO2 Catalysis
Source: Molecules. 2023 Feb 13;28(4):1776. doi: 10.3390/molecules28041776 (PMC9961115; doi:10.3390/molecules28041776)
Supplement: Supplementary file 1 [file molecules-28-01776-s001.zip]

Archive with 1 entries (1 files):
- molecules-2165080-supplementary.pdf
